# Supplementary material for: Validation of reference genes for gene expression studies in post-harvest leaves of tea plant (Camellia sinensis)
Source: PeerJ. 2019 Jan 31;7:e6385. doi: 10.7717/peerj.6385 (PMC6360078; doi:10.7717/peerj.6385)
Supplement: Supplemental Information 2 [file peerj-07-6385-s002.xlsx]

## Sheet: Sheet1
	18SrRNA	GADPH	ACT	EF-1α	Ubi	TUA	26SrRNA	RuBP	CYP	elF-4α	MON1	PCS1	SAND	PPA2	TBP	CsLOX1	Normaliza factor (Generate from GeNorm)
F	9.74	18.77	19.19	22.02	21.5	28.56	6	16.02	21.52	19.94	21.64	24.06	22.19	23.71	23.32	26.33	1.3613
F	9.57	18.88	19.6	22.07	21.51	28.67	6	16.91	21.6	19.79	21.88	24.02	22.12	23.74	23.26	26.41
F	9.55	18.91	19.4	22.22	21.67	28.61	6	19.73	21.67	20.04	22.11	24.15	22.08	23.67	23.44	26.35
SW	7.84	19.14	18.9	21.35	19.75	23.84	5	17.7	21.61	20.11	22	23.47	22.92	24.01	22.88	24.37	1.3426
SW	7.85	19.16	18.63	21.45	19.82	23.59	6	18.14	21.72	20.53	22.3	23.49	22.9	24.11	23.1	24.42
SW	7.85	19.19	18.77	21.44	19.84	23.71	6	21.05	21.9	19.92	22.3	23.58	22.08	24.08	23.07	24.32
T1	9.06	19.87	19.24	21.5	19.93	23.87	6	19.84	22.18	20.01	22.92	23.99	23.27	24.44	23.79	24.28	0.9593
T1	9.18	19.91	19.29	21.52	19.89	24.04	6	21.21	22.27	19.81	22.77	23.96	22.93	24.27	23.72	24.2
T1	9.21	20	19.34	21.65	20	23.96	6	20.42	22.18	20.54	22.89	24.03	23.08	24.17	23.79	24.31
T2	9.31	19.42	19.29	22	20.05	24.94	6	19.75	22.25	19.91	22.17	22.95	28.21	23.62	23.26	22.02	1.4191
T2	9.22	20.49	19.37	22.21	20.18	24.96	6	21.52	21.95	20.17	22.22	22.9	22.93	23.6	23.47	22.1
T2	9.27	20.45	19.45	22.09	20.23	24.97	6	20.32	22.2	20.14	22.53	22.96	23.56	23.63	23.22	22.27
T3	9.17	20.15	19.52	22.28	20.66	25.56	6	20.96	23.48	20.94	22.97	23.84	23.25	24.27	23.74	21.55	0.9862
T3	9.08	20.15	19.54	22.35	20.68	25.58	6	20.84	23.54	21.08	23.21	23.83	23.43	24.25	23.67	21.42
T3	9.22	20.25	19.56	22.55	20.64	25.59	6	21.98	23.54	21.02	23.46	23.84	23.29	24.29	23.71	21.48
CK1	9.64	19.87	19.47	21.92	20.26	24.5	6	19.9	21.68	20.16	21.58	23.74	23.11	23.71	22.89	25.43	1.1547
CK1	9.75	20.03	19.58	22.03	20.49	24.51	6	21.11	21.71	19.91	21.89	23.71	22.51	23.8	23.02	25.53
CK1	9.77	20.03	19.53	22.12	20.49	24.5	6	21.93	21.72	20.22	21.89	24.02	22.55	23.9	23.01	25.5
CK2	9.53	20.71	19.64	22.31	21.76	24.8	6.7	22.79	22.6	21.09	22.65	24.92	25.23	25.03	23.94	26.39	0.6406
CK2	9.55	20.74	19.66	22.32	21.8	24.79	6.8	21.82	22.62	20.57	22.68	25.01	23.58	24.81	24.05	26.43
CK2	9.67	20.7	19.68	22.28	21.88	24.8	6.9	21.93	22.84	20.62	22.77	25.31	23.64	24.83	24.03	26.38
CK3	9.6	19.18	19.01	21.9	21.02	25.1	6	19.72	22.63	20.54	22.5	24.21	22.6	24.23	23.5	25.05	0.8453
CK3	9.72	19.25	19.02	21.95	21.07	25.11	6	19.28	22.63	20.54	22.47	23.91	22.56	24.2	23.37	25.01
CK3	9.76	19.43	19.03	21.96	21.15	25.09	6	19.64	22.65	20.61	22.59	23.94	22.5	23.97	23.33	24.88
